# Supplementary material for: Efficacy of a Combination Therapy with Laronidase and Genistein in Treating Mucopolysaccharidosis Type I in a Mouse Model
Source: Int J Mol Sci. 2024 Feb 17;25(4):2371. doi: 10.3390/ijms25042371 (PMC10889377; doi:10.3390/ijms25042371)
Supplement: Supplementary file 1 [file ijms-25-02371-s001.zip]

Archive with 1 entries (1 files):
- ijms-2821404-supplementary.pdf
